# Supplementary material for: Elevated cardiovascular risk factors and chronic disease mortality in the Caribbean: A Cross-Sectional Study
Source: PLOS Glob Public Health. 2025 Sep 19;5(9):e0005209. doi: 10.1371/journal.pgph.0005209 (PMC12449024; doi:10.1371/journal.pgph.0005209)
Supplement: S1 Table — Indicators also include behavioral risk factors (tobacco use, alcohol consumption, physical inactivity, overweight/obesity, cholesterol) and hypertension awareness, treatment, and control estimates. This table provides the quantitative foundation for regional comparisons of cardiometabolic disease burden and risk profiles across Caribbean and North American countries. (XLSX) [file pgph.0005209.s001.xlsx]

## Sheet: Sheet1
Country	Region	Cardiomyopathy, myocarditis, endocarditis - male Deaths	Cardiomyopathy, myocarditis, endocarditis - male Disability-Adjusted Life Years (DALYs)	Cardiomyopathy, myocarditis, endocarditis - male Years Lived with Disability (YLDs)	Cardiomyopathy, myocarditis, endocarditis - male Years of Life Lost (YLLs)	Cardiomyopathy, myocarditis, endocarditis - female Deaths	Cardiomyopathy, myocarditis, endocarditis - female Disability-Adjusted Life Years (DALYs)	Cardiomyopathy, myocarditis, endocarditis - female Years Lived with Disability (YLDs)	Cardiomyopathy, myocarditis, endocarditis - female Years of Life Lost (YLLs)	Cardiovascular diseases - male Deaths	Cardiovascular diseases - male Disability-Adjusted Life Years (DALYs)	Cardiovascular diseases - male Years Lived with Disability (YLDs)	Cardiovascular diseases - male Years of Life Lost (YLLs)	Cardiovascular diseases - female Deaths	Cardiovascular diseases - female Disability-Adjusted Life Years (DALYs)	Cardiovascular diseases - female Years Lived with Disability (YLDs)	Cardiovascular diseases - female Years of Life Lost (YLLs)	Haemorrhagic stroke - male Deaths	Haemorrhagic stroke - male Disability-Adjusted Life Years (DALYs)	Haemorrhagic stroke - male Years Lived with Disability (YLDs)	Haemorrhagic stroke - male Years of Life Lost (YLLs)	Haemorrhagic stroke - female Deaths	Haemorrhagic stroke - female Disability-Adjusted Life Years (DALYs)	Haemorrhagic stroke - female Years Lived with Disability (YLDs)	Haemorrhagic stroke - female Years of Life Lost (YLLs)	Hypertensive heart disease - male Deaths	Hypertensive heart disease - male Disability-Adjusted Life Years (DALYs)	Hypertensive heart disease - male Years Lived with Disability (YLDs)	Hypertensive heart disease - male Years of Life Lost (YLLs)	Hypertensive heart disease - female Deaths	Hypertensive heart disease - female Disability-Adjusted Life Years (DALYs)	Hypertensive heart disease - female Years Lived with Disability (YLDs)	Hypertensive heart disease - female Years of Life Lost (YLLs)	Ischaemic heart disease - male Deaths	Ischaemic heart disease - male Disability-Adjusted Life Years (DALYs)	Ischaemic heart disease - male Years Lived with Disability (YLDs)	Ischaemic heart disease - male Years of Life Lost (YLLs)	Ischaemic heart disease - female Deaths	Ischaemic heart disease - female Disability-Adjusted Life Years (DALYs)	Ischaemic heart disease - female Years Lived with Disability (YLDs)	Ischaemic heart disease - female Years of Life Lost (YLLs)	Ischaemic stroke - male Deaths	Ischaemic stroke - male Disability-Adjusted Life Years (DALYs)	Ischaemic stroke - male Years Lived with Disability (YLDs)	Ischaemic stroke - male Years of Life Lost (YLLs)	Ischaemic stroke - female Deaths	Ischaemic stroke - female Disability-Adjusted Life Years (DALYs)	Ischaemic stroke - female Years Lived with Disability (YLDs)	Ischaemic stroke - female Years of Life Lost (YLLs)
Antigua and Barbuda	Caribbean	7.83424	273.406	5.39234	268.014	2.61068	69.3076	2.14647	67.1612	215.101	4682.72	295.889	4386.83	184.966	3968.2	293.928	3674.27	34.2534	714.824	22.2762	692.548	30.2139	731.33	32.8532	698.477	21.0073	546.394	25.8792	520.515	25.4884	616.989	17.1305	599.859	89.4718	1711.65	77.8914	1633.76	67.246	1181.71	41.4168	1140.29	29.1055	438.617	58.4954	380.122	38.0524	617	85.9253	531.075
Bahamas	Caribbean	16.964	556.517	5.29648	551.221	7.33788	216.8	2.53079	214.269	287.061	7052.66	287.619	6765.05	197.2	4315.93	274.41	4041.52	40.9436	1125.73	24.227	1101.5	26.1567	729.649	31.7523	697.897	60.2326	1390.98	31.6594	1359.32	47.0312	958.078	19.3857	938.693	117.896	2837.9	78.2246	2759.67	65.1307	1279.47	41.7576	1237.71	26.5001	497.524	62.9587	434.565	28.0849	503.437	84.8023	418.635
Barbados	Caribbean	10.7203	363.722	10.1879	353.534	6.33409	196.969	3.95697	193.012	176.994	4146.47	304.248	3842.23	142.138	2970.46	299.264	2671.2	30.4904	777.622	21.1128	756.51	18.5341	473.667	30.2994	443.368	11.3066	253.035	20.2334	232.801	10.797	211.377	14.1833	197.194	65.5676	1464.5	88.1769	1376.32	46.6939	828.858	46.609	782.249	32.5267	558.3	66.3565	491.943	35.6826	567.323	90.2294	477.094
Belize	Caribbean	7.48202	237.02	5.95977	231.06	5.03306	135.332	3.55585	131.776	181.068	4248.95	292.539	3956.41	140.118	3023.17	279.451	2743.72	31.6373	824.996	21.1668	803.83	21.8897	561.941	30.462	531.479	18.0796	400.953	24.083	376.87	16.8852	335.703	15.0333	320.669	87.5249	1951.47	92.0757	1859.39	59.1366	1148.58	48.564	1100.01	21.8257	407.286	58.204	349.082	21.3157	386.006	76.6951	309.311
Dominica	Caribbean
Grenada	Caribbean	3.66338	147.016	7.13906	139.877	2.90219	84.3206	4.16697	80.1536	281.258	6603.37	310.919	6292.46	204.068	4511.23	299.664	4211.56	35.7968	827.968	24.3342	803.633	24.3664	602.362	33.012	569.35	26.393	562.103	19.6895	542.413	13.8519	296.575	14.2017	282.373	136.716	3161.44	87.205	3074.23	94.6722	2056.56	45.6223	2010.93	44.5143	757.59	79.7469	677.843	42.995	712.247	102.494	609.753
Guyana	Caribbean	15.9114	559.934	4.18777	555.747	9.69537	348.913	2.18187	346.731	475.436	11404.3	312.568	11091.7	378.454	8241.12	302.095	7939.03	75.8481	1922.74	31.6395	1891.1	65.6007	1672.37	43.9905	1628.38	46.7813	1217.15	26.0131	1191.14	44.3217	1050.73	15.9971	1034.74	228.892	5371.97	83.7988	5288.17	157.595	3138.06	44.3175	3093.74	78.6766	1430.37	87.9201	1342.45	77.1761	1298.12	112.39	1185.74
Haiti	Caribbean	13.209	424.418	4.01681	420.401	10.1499	340.534	1.75577	338.778	399.944	9609.63	280.653	9328.98	451.189	10981	305.367	10675.6	84.0445	2247.46	30.2219	2217.24	106.169	3090.85	54.5453	3036.3	31.4084	711.941	19.3366	692.604	41.4593	934.56	10.6071	923.953	190.324	4434.9	77.394	4357.51	180.355	3975.22	40.7594	3934.46	52.8299	965.525	64.1225	901.403	77.4712	1449.36	110.944	1338.42
Jamaica	Caribbean	4.86465	151.154	4.92091	146.233	3.40357	104.702	2.48304	102.219	158.272	3395.49	306.8	3088.69	152.021	3132.15	290.848	2841.31	34.0821	839.429	27.186	812.243	32.3742	834.904	38.7651	796.138	18.6104	375.185	29.8599	345.325	18.8894	360.842	18.1517	342.69	54.307	1142.36	86.69	1055.67	45.3919	859.634	45.0747	814.56	33.9652	552.674	69.8546	482.82	39.9244	624.009	88.2232	535.786
Saint Kitts and Nevis	Caribbean
Saint Lucia	Caribbean	18.8192	566.459	9.94677	556.513	8.91598	244.756	4.32189	240.434	233.205	5173.18	311.641	4861.54	168.529	3486.27	311.748	3174.52	45.4195	1136.42	25.2104	1111.21	25.7657	691.293	33.9132	657.379	21.9226	457.48	22.5146	434.965	20.3561	390.449	16.1175	374.331	76.6819	1630.06	82.0171	1548.04	44.6503	812.909	43.4132	769.496	41.0439	690.439	71.9926	618.446	41.8143	692.147	102.748	589.399
Saint Vincent and the Grenadines	Caribbean	10.7111	475.744	3.44354	472.301	5.36759	209.593	1.57381	208.019	243.071	5870.48	316.391	5554.08	214.161	4605.94	304.61	4301.33	45.0216	1320.48	26.1835	1294.3	27.6964	672.124	32.8593	639.265	23.1916	516.249	26.3969	489.852	24.73	513.145	16.5978	496.547	99.3801	1945.94	82.7881	1863.15	87.3563	1472.58	43.7698	1428.81	30.4457	596.089	71.7978	524.291	42.479	747.013	101.738	645.275
Suriname	Caribbean	8.38976	238.259	5.12692	233.132	5.54279	151.818	2.76583	149.052	356.57	7852.95	321.057	7531.9	236.841	4947.91	295.105	4652.81	79.5335	1973.49	32.8191	1940.67	51.145	1305.4	40.6811	1264.71	26.0344	532.364	23.2083	509.156	25.1598	487.58	16.7854	470.795	164.615	3614.88	97.0259	3517.85	90.1988	1758.79	50.1042	1708.69	58.8889	1030.21	81.0936	949.113	49.5517	828.812	98.8726	729.939
Trinidad and Tobago	Caribbean	6.15705	196.831	4.86169	191.969	2.63517	88.6286	2.44838	86.1802	198.713	4485.22	322.053	4163.17	118.56	2649.56	306.209	2343.36	21.7614	577.701	20.827	556.874	15.1281	424.224	32.3486	391.876	14.0823	301.737	23.4683	278.269	8.96052	185.107	14.7477	170.36	109.33	2416.77	102.678	2314.09	58.8869	1164.8	57.4463	1107.35	34.2617	618.172	84.7635	533.408	22.5835	427.914	97.6082	330.306
Canada	North America	3.94741	135.387	16.7696	118.618	2.01203	69.7002	12.7395	56.9606	98.2825	2335.63	387.828	1947.8	60.4918	1361.86	363.9	997.96	7.37918	189.877	21.1745	168.702	5.90406	169.742	36.5805	133.162	3.0996	70.8503	6.36863	64.4817	2.43918	44.0938	5.94195	38.1519	61.4482	1270.57	56.2135	1214.36	30.6308	515.488	35.3107	480.177	8.48451	236.137	126.2	109.938	8.34989	206.157	110.935	95.2219
United States of America	North America	7.33264	236.072	22.098	213.974	4.1449	131.901	14.2344	117.667	157.946	3852.28	440.623	3411.65	101.539	2351.73	426.693	1925.03	12.6098	338.286	30.0289	308.257	10.0705	302.233	59.5014	242.731	12.1476	329.459	22.9075	306.552	8.41332	196.021	18.7927	177.228	97.8026	2095.71	61.2698	2034.44	52.5319	972.214	35.67	936.544	10.2005	285.265	141.382	143.883	11.3623	307.384	167.497	139.888
[truncated: 112 more columns]
